# Supplementary material for: LOXL2-induced PEAR1 Ser891 phosphorylation suppresses CD44 degradation and promotes triple-negative breast cancer metastasis
Source: J Clin Invest. 2024 Aug 15;134(16):e177357. doi: 10.1172/JCI177357 (PMC11324313; doi:10.1172/JCI177357)
Supplement: Supporting data values [file jci-134-177357-s185.xlsx]

## Sheet: Fig. 1B
Term_ID	Term_description	ListHit	FoldEnrichment	p-value
hsa01100	Metabolic pathways	21	0.0146546	0.000541014
hsa04120	Ubiquitin mediated proteolysis	12	0.0875912	2.93591e-10
hsa05200	Pathways in cancer	12	0.0226415	0.000236993
hsa05169	Epstein-Barr virus infection	8	0.039801	6.98879e-05
hsa05170	Human immunodeficiency virus 1 infection	8	0.0377358	9.98298e-05
hsa00983	Drug metabolism - other enzymes	7	0.0886076	1.49805e-06
hsa05418	Fluid shear stress and atherosclerosis	7	0.0503597	4.86905e-05
hsa05225	Hepatocellular carcinoma	7	0.0416667	0.000151447
hsa04530	Tight junction	7	0.0411765	0.000162437
hsa04510	Focal adhesion	7	0.0351759	0.000408247
hsa04144	Endocytosis	7	0.0286885	0.00129957
hsa00982	Drug metabolism - cytochrome P450	6	0.0833333	1.1884e-05
hsa01524	Platinum drug resistance	6	0.0821918	1.27918e-05
hsa00980	Metabolism of xenobiotics by cytochrome P450	6	0.0789474	1.58563e-05
hsa05204	Chemical carcinogenesis	6	0.0731707	2.3761e-05
hsa01200	Carbon metabolism	6	0.0512821	0.000154411
hsa05166	Human T-cell leukemia virus 1 infection	6	0.0273973	0.0035564
hsa05165	Human papillomavirus infection	6	0.0181818	0.0225082
hsa00480	Glutathione metabolism	5	0.0892857	4.77577e-05
hsa00010	Glycolysis / Gluconeogenesis	5	0.0735294	0.000113223
hsa01230	Biosynthesis of amino acids	5	0.0666667	0.000174689
hsa04612	Antigen processing and presentation	5	0.0649351	0.000196207
hsa03008	Ribosome biogenesis in eukaryotes	5	0.047619	0.000760372
hsa04152	AMPK signaling pathway	5	0.0416667	0.0013476
hsa04110	Cell cycle	5	0.0403226	0.00154894
hsa03013	RNA transport	5	0.030303	0.00507445
hsa04141	Protein processing in endoplasmic reticulum	5	0.030303	0.00507445
hsa04014	Ras signaling pathway	5	0.0215517	0.019269
hsa03430	Mismatch repair	4	0.173913	2.64904e-05
hsa00030	Pentose phosphate pathway	4	0.133333	6.75596e-05
hsa03030	DNA replication	4	0.111111	0.00012915
hsa03050	Proteasome	4	0.0888889	0.000286097
hsa03420	Nucleotide excision repair	4	0.0851064	0.000334049
hsa04922	Glucagon signaling pathway	4	0.0377358	0.00573937
hsa04915	Estrogen signaling pathway	4	0.0289855	0.0137671
hsa04360	Axon guidance	4	0.0220994	0.0324151
hsa05203	Viral carcinogenesis	4	0.0199005	0.0444661
hsa04015	Rap1 signaling pathway	4	0.0190476	0.0506038
hsa05163	Human cytomegalovirus infection	4	0.0177778	0.0618109
hsa05168	Herpes simplex virus 1 infection	4	0.00813008	0.398369
hsa05133	Pertussis	3	0.0394737	0.0146672
hsa03320	PPAR signaling pathway	3	0.0394737	0.0146672
hsa05410	Hypertrophic cardiomyopathy (HCM)	3	0.0333333	0.0225447
hsa05414	Dilated cardiomyopathy (DCM)	3	0.03125	0.0264993
hsa04640	Hematopoietic cell lineage	3	0.0309278	0.0271921
hsa05142	Chagas disease (American trypanosomiasis)	3	0.0291262	0.0315506
hsa04066	HIF-1 signaling pathway	3	0.0275229	0.0362524
hsa04670	Leukocyte transendothelial migration	3	0.0267857	0.0387307
hsa04611	Platelet activation	3	0.0241935	0.0494776
hsa04140	Autophagy - animal	3	0.0234375	0.0533501
hsa04114	Oocyte meiosis	3	0.0234375	0.0533501
hsa00230	Purine metabolism	3	0.0230769	0.0553395
hsa03040	Spliceosome	3	0.0222222	0.0604656
hsa05012	Parkinson disease	3	0.0211268	0.0680004
hsa04261	Adrenergic signaling in cardiomyocytes	3	0.0201342	0.0759396
hsa04145	Phagosome	3	0.0197368	0.0794619
hsa04921	Oxytocin signaling pathway	3	0.0196078	0.0806516
hsa05160	Hepatitis C	3	0.0193548	0.0830543
hsa04621	NOD-like receptor signaling pathway	3	0.0168539	0.112775
hsa05034	Alcoholism	3	0.0166667	0.115529
hsa04024	cAMP signaling pathway	3	0.0140187	0.165849
hsa04010	MAPK signaling pathway	3	0.0101695	0.302567
hsa05206	MicroRNAs in cancer	3	0.0100334	0.309598
hsa03060	Protein export	2	0.0869565	0.0112936
hsa04136	Autophagy - other	2	0.0625	0.0203322
hsa00051	Fructose and mannose metabolism	2	0.0606061	0.0214739
hsa05340	Primary immunodeficiency	2	0.0540541	0.0262974
hsa00071	Fatty acid degradation	2	0.0454545	0.0356697
hsa05144	Malaria	2	0.0408163	0.0430331
hsa00510	N-Glycan biosynthesis	2	0.04	0.0445683
hsa03460	Fanconi anemia pathway	2	0.037037	0.0509063
hsa01212	Fatty acid metabolism	2	0.0350877	0.0558584
hsa04137	Mitophagy - animal	2	0.0307692	0.0698294
hsa05131	Shigellosis	2	0.0294118	0.0753334
hsa05150	Staphylococcus aureus infection	2	0.0294118	0.0753334
hsa04920	Adipocytokine signaling pathway	2	0.0289855	0.0771979
hsa04917	Prolactin signaling pathway	2	0.0285714	0.079077
hsa05412	Arrhythmogenic right ventricular cardiomyopathy (ARVC)	2	0.025974	0.0926147
hsa03018	RNA degradation	2	0.0253165	0.0965985
hsa04012	ErbB signaling pathway	2	0.0235294	0.10883
hsa04260	Cardiac muscle contraction	2	0.0232558	0.110908
hsa04512	ECM-receptor interaction	2	0.0232558	0.110908
hsa05210	Colorectal cancer	2	0.0232558	0.110908
hsa03015	mRNA surveillance pathway	2	0.021978	0.121445
hsa01522	Endocrine resistance	2	0.0204082	0.136582
hsa04914	Progesterone-mediated oocyte maturation	2	0.020202	0.138778
hsa04660	T cell receptor signaling pathway	2	0.0194175	0.147636
hsa04931	Insulin resistance	2	0.0185185	0.158864
hsa04926	Relaxin signaling pathway	2	0.0153846	0.209802
hsa04650	Natural killer cell mediated cytotoxicity	2	0.0152672	0.21216
hsa05322	Systemic lupus erythematosus	2	0.0150376	0.216884
hsa04910	Insulin signaling pathway	2	0.0145985	0.226359
hsa04371	Apelin signaling pathway	2	0.0145985	0.226359
hsa05162	Measles	2	0.0144928	0.228733
hsa04514	Cell adhesion molecules (CAMs)	2	0.0136986	0.247774
hsa04072	Phospholipase D signaling pathway	2	0.0135135	0.252544
hsa05226	Gastric cancer	2	0.0134228	0.25493
hsa04934	Cushing syndrome	2	0.0129032	0.269253
hsa04310	Wnt signaling pathway	2	0.0125	0.281185
hsa04022	cGMP-PKG signaling pathway	2	0.011976	0.297862
hsa05164	Influenza A	2	0.011976	0.297862
hsa05167	Kaposi sarcoma-associated herpesvirus infection	2	0.0107527	0.342747
hsa05202	Transcriptional misregulation in cancer	2	0.0107527	0.342747
hsa04062	Chemokine signaling pathway	2	0.0105263	0.352091
hsa00061	Fatty acid biosynthesis	1	0.0555556	0.115813
hsa00770	Pantothenate and CoA biosynthesis	1	0.0526316	0.121524
hsa04977	Vitamin digestion and absorption	1	0.0416667	0.149533
hsa00053	Ascorbate and aldarate metabolism	1	0.037037	0.165909
hsa00760	Nicotinate and nicotinamide metabolism	1	0.0333333	0.181971
hsa04710	Circadian rhythm	1	0.0322581	0.187256
hsa04130	SNARE interactions in vesicular transport	1	0.0294118	0.202908
hsa00640	Propanoate metabolism	1	0.0294118	0.202908
hsa05020	Prion diseases	1	0.0285714	0.208059
hsa00350	Tyrosine metabolism	1	0.0277778	0.213176
hsa05143	African trypanosomiasis	1	0.027027	0.21826
hsa05216	Thyroid cancer	1	0.027027	0.21826
hsa00620	Pyruvate metabolism	1	0.025641	0.228331
hsa00260	Glycine, serine and threonine metabolism	1	0.025	0.233318
hsa03440	Homologous recombination	1	0.0243902	0.238273
hsa03022	Basal transcription factors	1	0.0222222	0.257775
hsa02010	ABC transporters	1	0.0222222	0.257775
hsa04340	Hedgehog signaling pathway	1	0.0212766	0.267339
hsa05030	Cocaine addiction	1	0.0204082	0.27678
hsa04979	Cholesterol metabolism	1	0.02	0.281454
hsa04961	Endocrine and other factor-regulated calcium reabsorption	1	0.02	0.281454
hsa04923	Regulation of lipolysis in adipocytes	1	0.0181818	0.304381
hsa00240	Pyrimidine metabolism	1	0.0175439	0.313347
hsa00310	Lysine degradation	1	0.0169492	0.322197
hsa05416	Viral myocarditis	1	0.0166667	0.32658
hsa04730	Long-term depression	1	0.0166667	0.32658
hsa04623	Cytosolic DNA-sensing pathway	1	0.015873	0.339558
hsa05221	Acute myeloid leukemia	1	0.0151515	0.352288
hsa00830	Retinol metabolism	1	0.0149254	0.356477
hsa05211	Renal cell carcinoma	1	0.0144928	0.364773
hsa04924	Renin secretion	1	0.0144928	0.364773
hsa05230	Central carbon metabolism in cancer	1	0.0144928	0.364773
hsa04622	RIG-I-like receptor signaling pathway	1	0.0142857	0.368881
hsa05120	Epithelial cell signaling in Helicobacter pylori infection	1	0.0142857	0.368881
hsa04918	Thyroid hormone synthesis	1	0.0135135	0.385051
hsa05100	Bacterial invasion of epithelial cells	1	0.0135135	0.385051
hsa05212	Pancreatic cancer	1	0.0133333	0.389029
hsa05214	Glioma	1	0.0133333	0.389029
hsa04971	Gastric acid secretion	1	0.0133333	0.389029
hsa05220	Chronic myeloid leukemia	1	0.0131579	0.392981
hsa04721	Synaptic vesicle cycle	1	0.0128205	0.400808
hsa04610	Complement and coagulation cascades	1	0.0126582	0.404684
hsa01521	EGFR tyrosine kinase inhibitor resistance	1	0.0126582	0.404684
hsa04540	Gap junction	1	0.0113636	0.438464
hsa05235	PD-L1 expression and PD-1 checkpoint pathway in cancer	1	0.011236	0.442097
hsa04727	GABAergic synapse	1	0.011236	0.442097
hsa05032	Morphine addiction	1	0.010989	0.449294
hsa05323	Rheumatoid arthritis	1	0.010989	0.449294
hsa04658	Th1 and Th2 cell differentiation	1	0.0108696	0.452858
hsa04657	IL-17 signaling pathway	1	0.0107527	0.456398
hsa04350	TGF-beta signaling pathway	1	0.0106383	0.459916
hsa04666	Fc gamma R-mediated phagocytosis	1	0.0106383	0.459916
hsa04713	Circadian entrainment	1	0.0103093	0.470334
hsa04972	Pancreatic secretion	1	0.0102041	0.473762
hsa04070	Phosphatidylinositol signaling system	1	0.010101	0.477168
hsa04933	AGE-RAGE signaling pathway in diabetic complications	1	0.01	0.480552
hsa04064	NF-kappa B signaling pathway	1	0.01	0.480552
hsa04916	Melanogenesis	1	0.00990099	0.483914
hsa04620	Toll-like receptor signaling pathway	1	0.00961538	0.49387
hsa04928	Parathyroid hormone synthesis, secretion and action	1	0.00943396	0.500402
hsa04659	Th17 cell differentiation	1	0.00934579	0.503636
hsa04725	Cholinergic synapse	1	0.00892857	0.519496
hsa04668	TNF signaling pathway	1	0.00892857	0.519496
hsa05145	Toxoplasmosis	1	0.00884956	0.522607
hsa04724	Glutamatergic synapse	1	0.00877193	0.525698
hsa04726	Serotonergic synapse	1	0.00869565	0.528769
hsa04722	Neurotrophin signaling pathway	1	0.00840336	0.540856
hsa04071	Sphingolipid signaling pathway	1	0.00840336	0.540856
hsa05135	Yersinia infection	1	0.00826446	0.546783
hsa04142	Lysosome	1	0.00813008	0.552634
hsa04728	Dopaminergic synapse	1	0.00763359	0.575295
hsa04270	Vascular smooth muscle contraction	1	0.00757576	0.578047
hsa05224	Breast cancer	1	0.00680272	0.617244
hsa04723	Retrograde endocannabinoid signaling	1	0.00675676	0.619725
hsa04932	Non-alcoholic fatty liver disease (NAFLD)	1	0.00671141	0.622189
hsa04217	Necroptosis	1	0.00617284	0.652814
hsa05161	Hepatitis B	1	0.00613497	0.655065
hsa05016	Huntington disease	1	0.00518135	0.716229
hsa05205	Proteoglycans in cancer	1	0.00492611	0.734113
hsa04810	Regulation of actin cytoskeleton	1	0.0046729	0.752491
hsa04714	Thermogenesis	1	0.004329	0.778435
hsa04060	Cytokine-cytokine receptor interaction	1	0.00340136	0.853073
hsa04151	PI3K-Akt signaling pathway	1	0.00282486	0.900705
hsa04740	Olfactory transduction	1	0.00223214	0.946322

## Sheet: Fig. 1C
PEAR1	K0754	S23IP	TANC2	CD44	PABP3	ACTBL	KCC2G	K2C75	KCC2D	ACTN2	K2C79	EVI5	HNRC1	K1H1	TMOD3	KRT85	KRT86	MPRIP	GLU2B
447.59	433.276	429.143	427.45	409.841	395.675	383.973	370.535	366.193	360.429	359.627	349.555	346.39	330.986	328.75	324.596	317.113	315.685	299.686	291.077

## Sheet: Fig. 1E
Colocalization rate (%)
82.96
88.95
78.19
84.6
80.44
88
84.99
76.91
88.74
83.9

## Sheet: Fig. 1F
TAT	Tumor
0.9	2.625
2.7	2.225
0.625	1.9
1.1	2.175
2.55	1.9
1.1	1.5
0.6	0.175
1.6	1.35
0.675	1.6
0	2.1
0.8	1.175
0	2.325
1.3	2.55
0.7	0.4
1	1.7
0.8	1.8
1.8	2.7
1.4	1.7
0.8	1.3
2.25	2.655
0.925	2.625
1.875	0.65
0.25	2.625
0.4	1.7
0.325	0.9
0.035	2.25
0.85	2.1
2.4	2.125
0	2.7
0.625	1.4
1.4	1.7
1.05	2.85
1.3	2.55
2.55	1.3
2.12	1.8
2.4	2.7
0.675	1.7
1.35	1.6
0.75	1.25
0.55	2.25
1.925	2.7
0.45	1.75
0.825	1.75
0.8	0.75
1.9	2.55
0.2	2.4
2.55	2.4
2.125	2.4
0.8	2.05
1.6	2.1
2.4	1.8
2.4	2.7
2.125	1.05
2.1	2.4
1.8	2.55
1.625	2.7
0.09	0.7
2	2.25
2.025	2.25
0.6	2.7
0.01	2.7
0.65	1.8
2.075	2.7
0.75	2.7
0.8	1.1
0.75	2.85
1.45	1.8
0.125	1.6
2.475	1.6
0.6	2.7
1.8	2.175
2.025	2.85
1.8	2.7
2.55	2.125
1.025	2.55
2.325	2.25
0.09	2.25
1.925	1.8
2	1.9
2.1	2.7
1.5	2.125
0.625	1.8
0.9	2.85
2.05	1.7
1.3	1.975
0.75	1.2
	1.5
	2.7
	2.7
	2.7
	2.55
	2.55
	1.95
	2.4
	1.275
	2.85
	2.25
	2.475
	1.8
	1.5
	1.875
	2.4
	2.7
	2.4
	2.325
	2.025
	2.85
	1.5
	1.45
	0.95
	2.55
	2.7
	2.475
	2.7
	2.25
	2.85
	2.85
	2.1
	2.55
	2.1
	1.9
	2.7
	2.25
	2.25
	1.7
	2.475

## Sheet: Fig. 1G
Total OS				OS of TNBC
months	low	high		months	low	high
148	0			33	1
147	0			54	1
33	1			97	1
54	1			82	1
145	0			139	0
145	0			135	0
97	1			62	1
144	0			2	1
143	0			115	0
143	0			112	0
143	0			108	0
143	0			18		1
82	1			11		1
142	0			35		1
141	0			4		1
141	0			110		1
141	0			46		1
140	0
139	0
7	1
137	0
137	0
125	1
135	0
135	0
135	0
134	0
134	0
78	1
133	0
132	0
132	0
53	1
131	0
130	0
129	0
60	1
128	0
128	0
128	0
62	1
120	0
19	1
2	1
117	0
116	0
115	0
115	0
114	0
114	0
112	0
112	0
111	0
111	0
111	0
110	0
110	0
109	0
108	0
9	1
108	0
150		0
32		1
148		0
147		1
146		0
93		1
114		1
18		1
17		1
11		1
142		0
141		0
141		0
141		0
140		0
138		0
138		0
32		1
138		0
137		0
137		0
137		0
136		0
23		1
135		0
77		1
92		1
31		1
132		0
132		0
131		0
110		1
128		0
63		1
35		1
44		1
78		1
127		0
4		1
126		0
120		0
72		1
110		1
118		0
118		0
117		0
115		0
68		1
61		1
115		0
114		0
113		0
112		0
112		0
110		0
79		1
110		0
46		1
109		0
59		1
109		0
109		0
109		0
108		0
107		0

## Sheet: Fig. 2A
Transwell
shnc															shPEAR1-1															shPEAR1-2
988	1392	988	1392	1277	937	1566	1011	891	1226	2747	3392	3517	2284	3157	1215	422	313	793	266	126	137	166	185	171	63	73	56	77	39	331	952	766	379	405	196	173	233	157	50	78	215	82	166	159
Vector															oe-PEAR1
912	365	878	951	1225	122	966	1277	804	826	312	685	529	1175	1218	1276	1429	1122	1141	1939	3011	2733	2473	3614	3177	1930	2288	2671	2910	3016
Migration
	shnc									shPEAR1-1									shPEAR1-2
12h	0.217062	0.190623	0.178802	0.309794	0.303893	0.334061	0.354022	0.298114	0.32959	0.109907	0.0964155	0.121676	0.16102	0.212515	0.188651	0.188735	0.146805	0.177221	0.0986609	0.103885	0.10343	0.121011	0.152002	0.177955	0.209499	0.16534	0.191361
24h	0.359985	0.274426	0.300804	0.430941	0.428337	0.408371	0.468423	0.455677	0.420239	0.136471	0.143483	0.152395	0.239798	0.308435	0.315118	0.306217	0.214572	0.258838	0.142585	0.188268	0.166941	0.251216	0.350819	0.345245	0.339025	0.227519	0.28449
36h	0.361137	0.410546	0.358371	0.608899	0.527469	0.534233	0.711458	0.530751	0.529834	0.19759	0.182077	0.191108	0.201019	0.496654	0.540201	0.42167	0.427654	0.266534	0.197862	0.178759	0.238901	0.261558	0.525858	0.30623	0.544018	0.56804	0.403441
48h	0.586844	0.536184	0.529557	0.640079	0.615477	0.570453	0.743806	0.62135	0.57251	0.201743	0.183707	0.247974	0.38448	0.501162	0.405585	0.376259	0.446742	0.489846	0.226434	0.287179	0.364485	0.572482	0.317638	0.514673	0.407987	0.597422	0.466206
	Vector									oe-PEAR1
12h	0.302682	0.18582	0.215879	0.118523	0.119421	0.129928	0.129999	0.0942272	0.129057	0.41406	0.288075	0.302309	0.241805	0.244145	0.278589	0.241805	0.244145	0.278589
24h	0.422001	0.423152	0.35703	0.194189	0.156066	0.164455	0.173873	0.185271	0.185432	0.603874	0.62174	0.428326	0.299779	0.377684	0.340975	0.299779	0.377684	0.340975
36h	0.454481	0.57308	0.708271	0.244885	0.267335	0.181103	0.228072	0.260241	0.267417	0.766822	0.65257	0.593695	0.420195	0.40468	0.505552	0.420195	0.40468	0.505552
48h	0.552204	0.635496	0.44647	0.195126	0.278182	0.253376	0.318092	0.329534	0.341431	0.851354	0.723585	0.706411	0.579636	0.573489	0.614477	0.579636	0.573489	0.614477
CCK8
	shnc									shPEAR1-1									shPEAR1-2
0h	0.07692	0.08642	0.08342	0.01055	0.01265	0.01225	0.01095	0.01485	0.01155	0.05802	0.06242	0.06652	0.02005	0.01805	0.01765	0.01885	0.01875	0.01775	0.10092	0.08022	0.09482	0.01905	0.02185	0.02285	0.02425	0.02135	0.02355
24h	0.19136	0.18566	0.18036	0.02668	0.02388	0.02378	0.02788	0.03658	0.02898	0.17306	0.16506	0.16986	0.03978	0.04358	0.04368	0.04488	0.04498	0.04428	0.17176	0.18676	0.20496	0.06538	0.06088	0.06068	0.06208	0.06348	0.06438
48h	0.3728	0.3455	0.2529	0.0728333	0.0801333	0.0850333	0.0828333	0.0948333	0.0803333	0.2266	0.3493	0.2821	0.115833	0.119333	0.123833	0.125033	0.122933	0.127433	0.22	0.2687	0.1706	0.160933	0.162633	0.161133	0.151633	0.168833	0.165933
72h	0.80644	0.79734	0.81794	0.21664	0.20514	0.21984	0.21044	0.21674	0.21764	0.66224	0.76084	0.71734	0.30804	0.29824	0.29654	0.30474	0.29174	0.30414	0.71364	0.76264	0.72804	0.44654	0.43504	0.44154	0.42484	0.44814	0.42874
96h	1.18606	1.04526	1.04386	0.51025	0.51235	0.53925	0.52135	0.51805	0.50515	1.06046	1.13016	1.11776	0.66885	0.64515	0.66785	0.65785	0.67645	0.64105	1.06696	0.97616	1.05656	0.82095	0.79765	0.81875	0.86985	0.87105	0.86645
120h	1.40084	1.42274	1.47344	0.92208	0.99238	0.92828	1.00118	0.92858	0.89638	1.64214	1.81674	1.83434	1.07358	1.05778	1.06648	1.07318	1.06448	0.87018	1.13384	1.06954	1.05174	1.18198	1.21408	1.20598	1.22508	1.20518	1.21268
	Vector									oe-PEAR1
0h	0.10152	0.09742	0.10162	0.0197	0.0212	0.0244	0.02385	0.02335	0.02415	0.10432	0.10062	0.10462	0.0188	0.0214	0.0218	0.02445	0.02245	0.02485
24h	0.25466	0.25256	0.02335	0.02335	0.03085	0.02605	0.04928	0.04818	0.04328	0.32946	0.34106	0.36756	0.04215	0.04165	0.03545	0.05188	0.05428	0.05388
48h	0.4762	0.4007	0.2915	0.0422667	0.0567667	0.0576667	0.120833	0.119633	0.114533	0.5248	0.4863	0.5314	0.0603667	0.0633667	0.0574667	0.118033	0.112333	0.112033
72h	0.96454	0.88474	0.92744	0.09555	0.13585	0.14885	0.29654	0.29614	0.30094	1.05184	1.01614	1.15044	0.26755	0.26115	0.31315	0.25594	0.27064	0.27474
96h	1.57816	1.65066	1.47626	0.13805	0.48335	0.50625	0.59815	0.61205	0.60125	1.50606	1.44886	1.46076	0.45305	0.50795	0.49555	0.53135	0.50815	0.49375
120h	2.42174	2.24964	2.41104	0.417233	1.32443	1.28253	1.08108	1.08388	1.05228	2.05334	2.19374	2.06594	0.975333	1.03723	0.984733	0.91688	0.89808	0.96518

## Sheet: Fig. 2B
Transwell
shnc															shPEAR1-1															shPEAR1-2
107	119	28	25	302	73	119	359	258	116	99	39	47	338	69	6	2	80	16	42	36	226	77	68	22	151	117	0	0	0	93	119	110	101	69	56	3	58	55	20	35	121	36	0	0
Vector															oe-PEAR1
11	16	23	36	12	29	73	127	155	236	118	88	92	216	287	68	46	354	7	29	377	179	110	620	717	733	228	529	574	535
Migration
	shnc									shPEAR1-1									shPEAR1-2
12h	0.0661709	0.109093	0.0916383	0.105496	0.0937424	0.0893198	0.105175	0.115821	0.107163	0.0274943	0.0495784	0.0467771	0.0243986	0.0260211	0.0893585	0.0461858	0.0804654	0.0543262	0.0445173	0.0368119	0.0327368	0.059845	0.077602	0.0811763	0.0254578	0.0699302	0.0717434
24h	0.226659	0.18191	0.133211	0.176224	0.219197	0.134867	0.203495	0.217736	0.250299	0.0788772	0.129881	0.0756966	0.110323	0.0934563	0.138502	0.0870061	0.0797639	0.130809	0.083382	0.207828	0.134287	0.114883	0.121127	0.126604	0.0862223	0.0813746	0.0928746
36h	0.394221	0.44058	0.426946	0.461548	0.436287	0.4804	0.416306	0.412216	0.393902	0.257109	0.188939	0.285738	0.26322	0.316227	0.232539	0.238955	0.310083	0.321097	0.295898	0.34064	0.266019	0.332856	0.215055	0.255961	0.243506	0.214941	0.324833
48h	0.631031	0.477777	0.548368	0.492865	0.587734	0.529163	0.592517	0.550426	0.523641	0.478418	0.474444	0.439968	0.361844	0.329613	0.479088	0.365477	0.419713	0.442127	0.38979	0.426017	0.341576	0.378674	0.410084	0.436817	0.35353	0.389151	0.404995
	Vector									oe-PEAR1
12h	0.0269303	0.0138152	0.027828	0.0258623	0.0751334	0.0367966	0.0984251	0.0473899	0.0751003	0.127339	0.0829565	0.107433	0.105916	0.117854	0.0766633	0.122983	0.129316	0.0988453
24h	0.0513788	0.0690845	0.16077	0.15204	0.101207	0.102157	0.106232	0.186692	0.163031	0.162339	0.141289	0.197669	0.204596	0.283274	0.171028	0.194849	0.172327	0.13973
36h	0.219377	0.23099	0.327488	0.437561	0.360428	0.321565	0.373431	0.352453	0.306572	0.492593	0.467663	0.4591	0.461567	0.520388	0.366572	0.479712	0.407255	0.325509
48h	0.349308	0.388822	0.413363	0.393873	0.354055	0.312603	0.419423	0.414802	0.462682	0.474012	0.483854	0.475835	0.53827	0.508792	0.469657	0.559665	0.486782	0.519897
CCK8
	shnc									shPEAR1-1									shPEAR1-2
0h	0.0660667	0.0732667	0.0750667	0.0662667	0.0650667	0.0765667	0.0801667	0.0706667	0.0847667	0.0788667	0.0642667	0.0697667	0.0699667	0.0640667	0.0631667	0.0738667	0.0824667	0.0691667	0.0716667	0.0659667	0.0690667	0.0679667	0.0592667	0.0562667	0.0573667	0.0587667	0.0840667
24h	0.1492	0.1692	0.1633	0.2016	0.1776	0.1861	0.1711	0.1661	0.1511	0.1631	0.1452	0.162	0.1418	0.1318	0.1916	0.1542	0.1879	0.1553	0.1733	0.1976	0.1764	0.1521	0.1748	0.1871	0.1803	0.1752	0.1712
48h	0.587867	0.478267	0.543667	0.466467	0.529067	0.583467	0.399767	0.506867	0.443767	0.515667	0.427267	0.382267	0.496767	0.469367	0.486167	0.492167	0.521167	0.518167	0.398867	0.398067	0.492367	0.483367	0.566467	0.496167	0.477367	0.579667	0.545867
72h	1.17858	1.16198	1.17378	1.10808	1.14888	1.14058	1.06148	1.03358	1.09448	0.87698	1.18548	1.23918	1.05388	1.13618	0.86008	0.90508	0.85988	1.15538	0.84238	1.11638	1.09498	1.26798	1.06958	1.17448	1.25048	1.09668	0.81738
96h	1.22822	1.22932	1.25562	1.24472	1.22632	1.27012	1.45192	1.24542	1.31782	1.29962	1.29962	1.41932	1.25812	1.35972	1.20152	1.25542	1.28182	1.24882	1.28172	1.29812	1.38972	1.27902	1.31072	1.30782	1.29022	1.37222	1.29632
	Vector									oe-PEAR1
0h	0.0639667	0.0776667	0.0727667	0.0717667	0.0686667	0.0851667	0.0773667	0.0505667	0.0668667	0.0508667	0.0707667	0.0854667	0.0857667	0.0571667	0.0699667	0.0667667	0.0604667	0.0598667
24h	0.151	0.1311	0.1528	0.1709	0.1582	0.134	0.0985	0.0937	0.1194	0.119	0.1639	0.1276	0.1013	0.1336	0.1523	0.1042	0.1581	0.0996
48h	0.403467	0.454867	0.432467	0.468167	0.431967	0.386267	0.370367	0.507867	0.415867	0.346567	0.419967	0.523267	0.391867	0.427467	0.442367	0.363567	0.451467	0.361967
72h	0.81518	0.95738	0.95048	1.08198	1.02818	1.09088	1.04838	1.08468	1.03328	0.86728	0.89608	1.12138	1.16868	0.88348	0.87978	1.07278	1.01768	0.85078
96h	1.38452	1.39152	1.22172	1.20842	1.21992	1.30272	1.20012	1.32952	1.21442	1.22042	1.22952	1.23942	1.24652	1.34822	1.35332	1.24222	1.26782	1.37432

## Sheet: Fig. 2C
Transwell
Vector						oe-PEAR1
8	7	3	4	18	6	53	43	50	43	47	9
Migration
	Vector									oe-PEAR1
24h	0.0791788	0.0100959	0.103228	0.106461	0.0554983	0.0892147	0.156469	0.0469234	0.0409897	0.152004	0.193405	0.131188	0.0943607	0.133698	0.167188	0.184845	0.249973	0.176832
48h	0.153916	0.201881	0.212996	0.232705	0.224528	0.216314	0.249515	0.189903	0.195028	0.235541	0.339261	0.190327	0.295667	0.297695	0.317509	0.309452	0.359804	0.315585
72h	0.229601	0.139382	0.304315	0.333487	0.289981	0.324525	0.397902	0.285149	0.290464	0.483848	0.49825	0.321576	0.323891	0.459686	0.476413	0.465933	0.357053	0.378763
CCK8
	Vector					oe-PEAR1
0h	0.11288	0.14018	0.16488	0.11888	0.15808	0.09638	0.10528	0.10108	0.09478	0.11808
24h	0.33018	0.35018	0.30918	0.27568	0.23398	0.19788	0.20648	0.19458	0.16778	0.21288
48h	0.80194	0.67004	0.71764	0.71664	0.78194	0.54244	0.80784	0.65784	0.64944	0.77674
72h	1.34468	1.18718	1.33188	1.74418	1.34028	1.15728	1.24428	1.24838	1.23698	1.15388

## Sheet: Fig. 2D
Pulmonary metastases
shnc					shPear1
4	4	2	1	3	0	1	1	1	0
Liver metastases
shnc					shPear1
5	5	4	2	2	1	1	2	1	0

## Sheet: Fig. 3C
	shnc																																						shPEAR1-1
Spheres diameter	38.0952	40.4762	14.2857	23.8095	47.619	47.619	30.9524	35.7143	38.0952	57.1429	57.1429	35.7143	47.619	47.619	28.5714	19.0476	38.0952	40.4762	14.2857	38.0952	38.0952	47.619	30.9524	35.7143	38.0952	47.619	57.1429	35.7143	47.619	47.619	28.5714	19.0476	47.619	47.619	28.5714	19.0476	23.8095	47.619	35.7143	16.6667	19.0476	16.6667	35.7143	23.8095	30.9524	14.2857	23.8095	40.4762	16.6667
	Vector																						oe-PEAR1
Spheres diameter	11.9048	35.7143	30.9524	35.7143	16.6667	40.4762	16.6667	16.6667	40.4762	47.619	40.4762	47.619	14.2857	11.9048	14.2857	30.9524	16.6667	16.6667	40.4762	16.6667	16.6667	30.9524	47.619	47.619	47.619	26.1905	35.7143	23.8095	23.8095	23.8095	57.1429	90.4762	52.381	28.5714	26.1905	28.5714	38.0952	26.1905	52.381	19.0476	33.3333	28.5714	40.4762	21.4286	23.8095	28.5714	21.4286	14.2857	14.2857
	shnc			shPEAR1-1			shPEAR1-2
Spheres per 1000 cells	12	15	11	7	4	5	6	4	5
	Vector			oe-PEAR1
Spheres per 1000 cells	5	10	7	16	25	22
[truncated: 36 more columns]

[truncated: 64 more sheets: Fig. 3D, Fig. 3E, Fig. 3G, Fig. 4G, Fig. 4H, Fig. 4I, Fig. 4J, Fig. 5B, Fig. 5C, Fig. 5D, Fig. 5G, Fig. 5H, Fig. 5K, Fig. 5L, Fig. 6B, Fig. 6C, Fig. 6D, Fig. 6F, Fig. 6G, Fig. 6I …]
